# Supplementary material for: Advancements in Phosphodiesterase 5 Inhibitors: Unveiling Present and Future Perspectives
Source: Pharmaceuticals (Basel). 2023 Sep 6;16(9):1266. doi: 10.3390/ph16091266 (PMC10536424; doi:10.3390/ph16091266)
Supplement: Supplementary file 1 [file pharmaceuticals-16-01266-s001.zip]

Archive with 1 entries (1 files):
- pharmaceuticals-2513577-supplementary.pdf
